# Supplementary material for: The Preliminary Assessment of New Biomaterials Necessitates a Comparison of Direct and Indirect Cytotoxicity Methodological Approaches
Source: Polymers (Basel). 2022 Oct 25;14(21):4522. doi: 10.3390/polym14214522 (PMC9657594; doi:10.3390/polym14214522)
Supplement: Supplementary file 1 [file polymers-14-04522-s001.zip]

Archive with 1 entries (1 files):
- polymers-1940529-supplementary.pdf
